# Supplementary material for: The utility of behavioral biometrics in user authentication and demographic characteristic detection: a scoping review
Source: Syst Rev. 2024 Feb 8;13:61. doi: 10.1186/s13643-024-02451-1 (PMC10851515; doi:10.1186/s13643-024-02451-1)
Supplement: Supplementary file 4 — Additional file 4: Table 2. Quality Assessment of Included Studies. [file 13643_2024_2451_MOESM4_ESM.xlsx]

## Sheet: Sheet1
Table 2. Quality Assessment of Included Studies
First Author, Year	Research Objectives	Study Design	Study Population	Eligibility Criteria	Sampling Meth.	Sample Size	Repro.	Equipment Design	Sensor Just.	Data Handling	Main Outcomes	Main Findings	Statistical Tests	Limitations	Total Score
Davis, 2020	1	0	0	0	0	0	1	1	1	0	1	1	1	0	7
Sun, 2016	1	0	0	0	0	0	0	0	1	1	1	1	1	0	6
Liu, 2016	1	0	0	0	0	0	0	0	1	0	1	1	1	1	6
Maghsoudi, 2016	1	0	0	0	0	0	0	0	1	1	1	1	1	0	6
Putri, 2016	1	0	0	0	0	0	0	0	1	0	1	1	1	0	5
Lamiche, 2019	1	0	0	0	0	0	0	0	1	0	1	1	1	0	5
Smith-Creasey, 2016	1	0	0	0	0	0	0	0	1	0	1	1	1	1	6
Shih, 2015	1	0	0	0	0	0	0	0	0	0	1	1	1	0	4
Zaidi, 2022	1	0	0	0	0	0	0	0	1	0	1	1	1	1	6
Soni, 2018	1	0	0	0	0	0	0	0	0	0	1	1	1	0	4
Lin, 2012	1	0	0	0	0	0	0	0	1	0	1	1	1	1	6
Li 2018	1	0	0	0	0	0	0	0	1	0	1	1	1	0	5
Smith-Creasey, 2019	1	0	0	0	0	0	0	0	1	0	1	1	1	0	5
Salem, 2019	1	0	0	0	0	0	0	0	0	0	1	1	1	0	4
Zhao, 2020	1	0	0	0	0	0	0	0	1	0	1	1	1	0	5
Qiao, 2015	1	0	0	0	0	0	0	0	1	0	1	1	1	1	6
Smith-Creasey, 2019	1	0	0	0	0	0	0	0	0	0	1	1	1	0	4
Alariki, 2016	1	0	0	0	0	0	0	0	0	1	1	1	1	0	5
Lee, 2017	1	0	0	0	1	0	0	0	1	0	1	1	1	0	6
Li, 2020	1	0	1	0	1	0	1	0	1	0	1	1	1	1	9
Saini, 2020	1	0	0	0	0	0	0	0	1	0	1	1	1	1	6
Takahashi, 2016	1	0	0	0	0	0	0	0	1	0	1	1	1	0	5
Deb, 2019	1	0	1	0	0	0	0	0	1	0	1	1	1	0	6
Leingang, 2018	0	0	0	0	0	0	0	0	0	0	1	1	1	0	3
Acien, 2019	1	0	0	0	0	0	0	0	1	0	1	1	1	1	6
Mahbub, 2016	1	0	0	0	0	0	0	0	0	0	1	1	1	0	4
Guarino, 2022	1	0	0	0	0	0	0	0	0	1	1	1	1	1	6
Wang, 2019	1	0	0	0	0	0	0	0	1	1	1	1	1	0	6
Davarci, 2017	1	0	0	0	0	0	0	0	0	0	1	1	1	0	4
Chakraborty, 2019	1	0	0	0	0	0	0	0	0	0	1	1	1	0	4
Antal, 2015	1	0	0	0	0	0	0	0	1	0	1	1	1	1	6
Roy, 2014	1	0	0	0	0	0	0	0	0	0	1	1	1	0	4
Salem, 2016	1	0	0	0	0	0	0	0	1	0	1	1	1	0	5
Roy, 2019	1	0	0	0	0	0	0	0	1	0	1	1	1	0	5
Lee, 2021	1	0	0	0	0	0	0	0	1	0	1	1	1	0	5
Buriro, 2019	1	0	0	0	0	0	0	0	1	0	1	1	1	0	5
Praher, 2016	1	0	0	0	0	0	0	0	0	0	1	1	1	0	4
Baran, 2019	1	0	0	0	0	0	0	0	0	1	1	1	1	0	5
Ali, 2016	1	0	0	0	0	0	0	0	1	0	1	1	1	1	6
Guerra-Casanova, 2012	1	0	0	0	0	0	0	0	0	0	1	1	1	0	4
Primo, 2017	1	0	0	0	0	0	0	0	1	0	1	1	1	0	5
Yang, 2019	1	0	0	0	0	0	0	0	0	1	1	1	1	0	5
Wolff, 2013	1	0	0	0	0	0	0	0	0	0	1	0	1	1	4
Tse, 2019	1	0	0	0	0	0	0	0	0	0	1	1	1	0	4
Antal, 2015,	1	0	0	0	0	0	0	0	0	0	1	1	1	0	4
Laghari, 2016	1	0	0	0	0	0	0	1	0	0	1	0	0	0	3
Tolosana, 2019	1	0	0	0	0	0	0	0	1	0	1	1	0	0	4
Ray, 2021	1	0	1	0	0	0	1	1	1	1	1	1	1	0	9
Ambol, 2020	1	0	0	0	0	0	0	0	1	0	1	1	1	0	5
Garbuz, 2019	1	0	0	0	0	0	0	0	0	0	1	1	1	0	4
Dybczak, 2022	1	0	0	0	0	0	0	0	1	0	1	1	1	0	5
Mumuria, 2015	1	0	0	0	0	0	0	0	1	1	1	1	1	0	6
Karanikiotis, 2020	1	0	0	0	0	0	0	0	0	0	1	1	1	0	4
Zhao, 2013	1	0	0	0	0	0	0	1	0	0	1	1	1	0	5
Zhao, 2017	1	0	0	0	0	0	0	0	1	0	1	1	1	0	5
Leyfer, 2019	1	0	0	0	0	0	0	1	0	1	1	1	1	0	6
Herath, 2022	1	0	0	0	0	0	0	0	0	0	1	1	0	0	3
Kumar, 2017	1	0	0	0	0	0	0	0	1	0	1	1	1	0	5
Barlas, 2020	1	0	0	0	0	0	0	0	0	0	1	1	1	0	4
Incel, 2021	1	0	0	0	0	0	0	1	1	1	1	1	1	1	8
Hernandez-Ortega, 2017	1	0	0	0	0	0	0	0	0	0	1	1	1	1	5
Nguyen, 2017	1	0	0	0	1	0	0	1	1	1	1	1	1	1	9
Al-Showarah, 2019	1	0	0	0	0	0	0	0	0	0	1	0	1	0	3
Ng’ang’a, 2020	1	1	1	0	1	0	1	1	1	1	1	1	1	0	11
Ray-Dowling, 2022	1	0	0	0	0	0	0	0	0	0	1	1	1	0	4
Buriro, 2017	1	0	0	0	0	0	0	0	0	0	1	1	1	0	4
Ouadjer, 2021	1	0	0	0	0	0	0	0	1	0	1	1	1	0	5
Suharsono, 2020	1	0	0	0	0	0	0	0	1	0	1	1	1	0	5
Barra, 2018	1	0	0	0	0	0	0	0	0	0	1	1	1	0	4
Mallet, 2022	1	0	0	0	0	0	0	0	0	0	1	1	1	1	5
Abate, 2019	1	0	0	0	0	0	0	0	1	1	1	1	1	0	6
Cheng, 2020	1	0	0	0	0	0	0	1	1	0	1	1	1	1	7
Alqarni, 2020	1	0	1	0	0	0	0	1	1	1	1	1	1	0	8
Rao, 2013	1	0	0	0	0	0	0	0	1	0	1	1	0	1	5
Coakley, 2016	1	0	0	0	0	0	0	1	0	1	1	1	1	0	6
Gautam, 2017	1	0	0	0	0	0	0	0	1	0	1	1	1	0	5
Deng, 2015	1	0	0	0	0	0	0	0	1	0	1	1	1	0	5
Roh, 2016	1	0	0	0	0	0	0	0	0	0	1	1	1	0	4
Acien, 2019	1	0	1	0	0	0	0	1	1	0	1	1	1	0	7
Sun, 2021	1	0	0	0	0	0	0	0	0	1	1	1	1	0	5
Peralta, 2013	1	0	1	0	0	0	0	0	0	0	1	1	1	0	5
Stragapede, 2022	1	0	1	0	1	0	0	1	1	1	1	1	1	0	9
Liang, 2020	1	0	1	0	1	0	0	1	1	1	1	1	1	0	9
Li, 2021	1	0	0	0	0	0	0	0	1	1	1	1	1	1	7
Corpus, 2016	1	0	0	0	0	0	0	0	0	0	1	1	1	0	4
Akhtar, 2017	1	0	0	0	0	0	0	0	0	0	1	1	1	0	4
Song, 2017	1	0	1	0	1	0	1	1	0	0	1	1	1	1	9
Primo, 2015	1	0	0	0	0	0	0	1	0	1	1	1	1	0	6
Phillips, 2016	1	0	0	0	0	0	0	0	1	1	1	1	1	1	7
Li, 2016	1	0	0	0	0	0	0	0	0	0	1	1	1	1	5
Haberfield, 2021	1	0	1	0	0	0	1	1	1	0	1	1	1	1	9
Tharwat, 2019	1	0	1	0	0	0	0	0	0	0	1	1	1	0	5
Tang, 2022	1	0	1	0	0	0	0	0	0	0	1	1	1	1	6
Mahfouz, 2017	1	1	0	0	0	0	0	0	0	0	1	1			5
Hernandez-Ortega, 2017	1	0	0	0	0	0	0	0	0	0	1	1	1	1	5
Miguel-Hurtado, 2016	1	0	1	0	0	0	0	1	1	1	1	1	1	1	9
Wang, 2020	1	0	0	0	0	0	0	0	1	0	1	1	1	0	5
Inguanez, 2016	1	0	0	0	0	0	0	0	0	1	1	1	1	0	5
Zhu, 2017	1	0	1	0	1	0	0	1	1	1	1	1	1	1	10
Cheng, 2013	1	0	0	0	0	0	0	0	0	0	1	1	1	0	4
Gunn, 2018	1	0	0	0	0	0	0	0	0	1	1	1	1	1	6
Wang, 2021	1	0	0	0	0	0	0	0	1	1	1	1	1	0	6
Abate, 2016	1	0	0	0	0	0	0	0	1	1	1	1	1	0	6
Acien, 2020	1	0	0	0	0	0	0	0	1	0	1	1	1	0	5
Anusas-Amornkul, 2019	1	0	0	0	0	0	0	0	1	1	1	1	1	0	6
Temper, 2016	1	0	1	0	0	0	0	0	0	0	1	1	1	0	5
Roy, 2019	1	0	0	0	0	0	0	0	1	1	1	1	1	0	6
Shrestha, 2016	1	0	1	0	0	0	0	1	0	0	1	1	1	0	6
Cascone, 2022	1	0	1	0	0	0	0	0	1	0	1	1	1	0	6
Temper, 2015	1	0	0	0	0	0	0	0	1	0	1	1	1	0	5
Frank, 2013	1	0	1	0	0	0	0	1	1	1	1	1	1	0	8
Wantanabe, 2013	1	0	0	0	0	0	0	0	0	0	1	1	1	0	4
Volaka, 2019	1	0	0	0	0	0	0	0	0	1	1	1	1	0	5
Brown, 2020	1	0	0	0	0	0	0	0	0	1	1	1	1	1	6
Sharma, 2017	1	0	0	0	0	0	0	0	0	0	1	1	1	1	6
Kroeze, 2016	1	0	0	0	0	0	0	0	0	0	1	1	1	0	4
Filippov, 2018	1	0	0	0	0	0	0	0	1	0	1	1	1	0	5
Karakaya, 2019	1	0	0	0	0	0	0	0	0	1	1	1	1	0	5
Serwadda, 2013	1	0	0	0	0	0	0	0	1	0	1	1	1	0	5
Buriro, 2016	1	0	0	0	0	0	0	0	1	0	1	1	1	1	6
Shen, 2016	1	0	0	0	0	0	1	1	0	1	1	1	1	1	8
Stylios, 2022	1	0	0	0	0	0	0	1	0	0	1	1	1	1	6
Total	121	2	19	0	8	0	7	23	65	35	122	119	118	33
Sampling Meth = Sampling Methodology, Repro = Reproducibility, Sensor Just = Sensor Justification
Color Coding: X = study did not meet criteria (0); Checkmark = study met criteria (1)
